# Supplementary material for: First results of the German Barcode of Life (GBOL) – Myriapoda project: Cryptic lineages in German Stenotaenia linearis (Koch, 1835) (Chilopoda, Geophilomorpha)
Source: Zookeys. 2015 Jun 30;(510):15–29. doi: 10.3897/zookeys.510.8852 (PMC4523762; doi:10.3897/zookeys.510.8852)
Supplement: Supplementary material 1 — Table. Estimates of Evolutionary Divergence between Sequences [file zookeys-510-015-s001.xls]

## Sheet: MatrixOutput
ZFMK-TIS-1318_Myriapoda;_Geophilidae;_Geophilus_alpinus
ZFMK-TIS-1449_Myriapoda;_Geophilidae;_Geophilus_alpinus	0.0987842
ZFMK-TIS-1520_Myriapoda;_Geophilidae;_Geophilus_alpinus	0.0942249	0.101824
ZFMK-TIS-1647_Myriapoda;_Geophilidae;_Geophilus_alpinus	0.0987842	0	0.101824
ZFMK-TIS-1560_Myriapoda;_Geophilidae;_Geophilus_alpinus	0.0942249	0.101824	0	0.101824
ZFMK-TIS-1413_Myriapoda;_Geophilidae;_Geophilus_electricus	0.171733	0.197568	0.179331	0.197568	0.179331
ZFMK-TIS-1518_Myriapoda;_Geophilidae;_Geophilus_electricus	0.171733	0.197568	0.179331	0.197568	0.179331	0
ZFMK-TIS-1650_Myriapoda;_Geophilidae;_Geophilus_electricus	0.171733	0.197568	0.179331	0.197568	0.179331	0	0
ZFMK-TIS-19414_Myriapoda;_Geophilidae;_Geophilus_electricus	0.183891	0.191489	0.177812	0.191489	0.177812	0.0486322	0.0486322	0.0486322
ZFMK-TIS-1468_Myriapoda;_Geophilidae;_Geophilus_flavus	0.18845	0.197568	0.183891	0.197568	0.183891	0.18997	0.18997	0.18997	0.180851
ZFMK-TIS-1525_Myriapoda;_Geophilidae;_Geophilus_flavus	0.18693	0.199088	0.183891	0.199088	0.183891	0.18693	0.18693	0.18693	0.182371	0.0197568
ZFMK-TIS-1603_Myriapoda;_Geophilidae;_Geophilus_flavus	0.18845	0.197568	0.183891	0.197568	0.183891	0.18997	0.18997	0.18997	0.180851	0	0.0197568
ZFMK-TIS-6359_Myriapoda;_Geophilidae;_Geophilus_flavus	0.18845	0.197568	0.183891	0.197568	0.183891	0.18997	0.18997	0.18997	0.180851	0	0.0197568	0
ZFMK-TIS-15516_Myriapoda;_Geophilidae;_Geophilus_flavus	0.18541	0.197568	0.182371	0.197568	0.182371	0.18693	0.18693	0.18693	0.182371	0.0212766	0.00151976	0.0212766	0.0212766
ZFMK-TIS-15764_Myriapoda;_Geophilidae;_Geophilus_flavus	0.18693	0.196049	0.182371	0.196049	0.182371	0.191489	0.191489	0.191489	0.182371	0.00151976	0.0212766	0.00151976	0.00151976	0.0227964
ZFMK-TIS-15774_Myriapoda;_Geophilidae;_Geophilus_flavus	0.18845	0.197568	0.183891	0.197568	0.183891	0.18997	0.18997	0.18997	0.180851	0	0.0197568	0	0	0.0212766	0.00151976
ZFMK-TIS-15821_Myriapoda;_Geophilidae;_Geophilus_flavus	0.18845	0.197568	0.182371	0.197568	0.182371	0.191489	0.191489	0.191489	0.18693	0.0243161	0.00455927	0.0243161	0.0243161	0.00607903	0.0227964	0.0243161
ZFMK-TIS-19577_Myriapoda;_Geophilidae;_Geophilus_flavus	0.18845	0.197568	0.183891	0.197568	0.183891	0.18997	0.18997	0.18997	0.180851	0	0.0197568	0	0	0.0212766	0.00151976	0	0.0243161
ZFMK-TIS-19591_Myriapoda;_Geophilidae;_Geophilus_flavus	0.18845	0.197568	0.183891	0.197568	0.183891	0.18997	0.18997	0.18997	0.180851	0	0.0197568	0	0	0.0212766	0.00151976	0	0.0243161	0
ZFMK-TIS-19602_Myriapoda;_Geophilidae;_Geophilus_flavus	0.18845	0.197568	0.182371	0.197568	0.182371	0.191489	0.191489	0.191489	0.18693	0.0243161	0.00455927	0.0243161	0.0243161	0.00607903	0.0227964	0.0243161	0	0.0243161	0.0243161
ZFMK-DNA-112780112_Myriapoda;_Geophilomorpha;_Geophilus_flavus	0.18845	0.197568	0.183891	0.197568	0.183891	0.18997	0.18997	0.18997	0.180851	0	0.0197568	0	0	0.0212766	0.00151976	0	0.0243161	0	0	0.0243161
ZFMK-DNA-112780116_Myriapoda;_Geophilomorpha;_Geophilus_flavus	0.18845	0.200608	0.18693	0.200608	0.18693	0.18845	0.18845	0.18845	0.18541	0.0197568	0.00911854	0.0197568	0.0197568	0.0106383	0.0212766	0.0197568	0.0136778	0.0197568	0.0197568	0.0136778	0.0197568
ZFMK-TIS-1656_Myriapoda;_Geophilidae;_Geophilus_carpophagus	0.167173	0.173252	0.176292	0.173252	0.176292	0.18997	0.18997	0.18997	0.183891	0.193009	0.194529	0.193009	0.193009	0.194529	0.191489	0.193009	0.196049	0.193009	0.193009	0.196049	0.193009	0.193009
ZFMK-TIS-2519834_Myriapoda;_Geophilidae;_Geophilus_carpophagus	0.167173	0.173252	0.176292	0.173252	0.176292	0.18997	0.18997	0.18997	0.183891	0.193009	0.194529	0.193009	0.193009	0.194529	0.191489	0.193009	0.196049	0.193009	0.193009	0.196049	0.193009	0.193009	0
ZFMK-DNA-112780042_Myriapoda;_Geophilomorpha;_Geophilus_ribauti	0.175038	0.182648	0.185693	0.182648	0.185693	0.182648	0.182648	0.182648	0.191781	0.170472	0.171994	0.170472	0.170472	0.170472	0.16895	0.170472	0.16895	0.170472	0.170472	0.16895	0.170472	0.16895	0.187215	0.187215
gi|564273062|gb|KF569300.1|_Stenotaenia_sorrentina_voucher_LBv601_cytochrome_oxidase_subunit_I_(COI)_gene,_partial_cds;_mitochondrial	0.21327	0.219589	0.21643	0.219589	0.21643	0.183254	0.183254	0.183254	0.199052	0.194313	0.195893	0.194313	0.194313	0.195893	0.195893	0.194313	0.200632	0.194313	0.194313	0.200632	0.194313	0.195893	0.227488	0.227488	0.202532
ZFMK-TIS-1450_Myriapoda;_Geophilidae;_Stenotaenia_linearis	0.193009	0.199088	0.200608	0.199088	0.200608	0.179331	0.179331	0.179331	0.193009	0.18693	0.179331	0.18693	0.18693	0.179331	0.18845	0.18693	0.180851	0.18693	0.18693	0.180851	0.18693	0.183891	0.203647	0.203647	0.165906	0.173776
ZFMK-TIS-15771_Myriapoda;_Geophilidae;_Stenotaenia_linearis	0.202128	0.215805	0.206687	0.215805	0.206687	0.196049	0.196049	0.196049	0.205167	0.191489	0.194529	0.191489	0.191489	0.196049	0.193009	0.191489	0.196049	0.191489	0.191489	0.196049	0.191489	0.194529	0.211246	0.211246	0.187215	0.194313	0.167173
ZFMK-TIS-15861_Myriapoda;_Geophilidae;_Stenotaenia_linearis	0.202128	0.215805	0.206687	0.215805	0.206687	0.196049	0.196049	0.196049	0.205167	0.191489	0.194529	0.191489	0.191489	0.196049	0.193009	0.191489	0.196049	0.191489	0.191489	0.196049	0.191489	0.194529	0.211246	0.211246	0.187215	0.194313	0.167173	0
ZFMK-TIS-19430_Myriapoda;_Geophilidae;_Stenotaenias_linearis	0.202128	0.215805	0.206687	0.215805	0.206687	0.196049	0.196049	0.196049	0.205167	0.191489	0.194529	0.191489	0.191489	0.196049	0.193009	0.191489	0.196049	0.191489	0.191489	0.196049	0.191489	0.194529	0.211246	0.211246	0.187215	0.194313	0.167173	0	0
ZFMK-TIS-19495_Myriapoda;_Geophilidae;_Stenotaenia__linearis	0.193009	0.199088	0.200608	0.199088	0.200608	0.179331	0.179331	0.179331	0.193009	0.18693	0.179331	0.18693	0.18693	0.179331	0.18845	0.18693	0.180851	0.18693	0.18693	0.180851	0.18693	0.183891	0.203647	0.203647	0.165906	0.173776	0	0.167173	0.167173	0.167173
ZFMK-DNA-112780045_Myriapoda;_Geophilomorpha;_Stenotaenia_linearis	0.182371	0.200608	0.197568	0.200608	0.197568	0.18845	0.18845	0.18845	0.18845	0.182371	0.183891	0.182371	0.182371	0.18541	0.183891	0.182371	0.18541	0.182371	0.182371	0.18541	0.182371	0.182371	0.193009	0.193009	0.18417	0.175355	0.167173	0.0927052	0.0927052	0.0927052	0.167173
ZFMK-DNA-112780062_Myriapoda;_Geophilomorpha;_Stenotaenia_linearis	0.209726	0.218845	0.220365	0.218845	0.220365	0.183891	0.183891	0.183891	0.193009	0.162614	0.162614	0.162614	0.162614	0.162614	0.164134	0.162614	0.164134	0.162614	0.162614	0.164134	0.162614	0.164134	0.209726	0.209726	0.175038	0.175355	0.147416	0.148936	0.148936	0.148936	0.147416	0.136778
ZFMK-DNA-112780066_Myriapoda;_Geophilomorpha;_Stenotaenia_linearis	0.182371	0.200608	0.197568	0.200608	0.197568	0.18845	0.18845	0.18845	0.18845	0.182371	0.183891	0.182371	0.182371	0.18541	0.183891	0.182371	0.18541	0.182371	0.182371	0.18541	0.182371	0.182371	0.193009	0.193009	0.18417	0.175355	0.167173	0.0927052	0.0927052	0.0927052	0.167173	0	0.136778
ZFMK-DNA-112780069_Myriapoda;_Geophilomorpha;_Stenotaenia_linearis	0.182371	0.200608	0.197568	0.200608	0.197568	0.18845	0.18845	0.18845	0.18845	0.182371	0.183891	0.182371	0.182371	0.18541	0.183891	0.182371	0.18541	0.182371	0.182371	0.18541	0.182371	0.182371	0.193009	0.193009	0.18417	0.175355	0.167173	0.0927052	0.0927052	0.0927052	0.167173	0	0.136778	0
ZFMK-DNA-112780093_Myriapoda;_Geophilomorpha;_Stenotaenia_linearis	0.182371	0.200608	0.197568	0.200608	0.197568	0.18845	0.18845	0.18845	0.18845	0.182371	0.183891	0.182371	0.182371	0.18541	0.183891	0.182371	0.18541	0.182371	0.182371	0.18541	0.182371	0.182371	0.193009	0.193009	0.18417	0.175355	0.167173	0.0927052	0.0927052	0.0927052	0.167173	0	0.136778	0	0
GBMYR190-14|GBOL11002|Stenotaenia_linearis|COI-5P_RegensburgType	0.207951	0.230887	0.221713	0.230887	0.221713	0.192661	0.192661	0.192661	0.204893	0.180428	0.175841	0.180428	0.180428	0.175841	0.181957	0.180428	0.180428	0.180428	0.180428	0.180428	0.180428	0.175841	0.217125	0.217125	0.188361	0.185714	0.155963	0.165138	0.165138	0.165138	0.155963	0.152905	0.0703364	0.152905	0.152905	0.152905
GBMYR187-14|GBOL10999|Stenotaenia_linearis|COI-5P_Regensburg_Type	0.207951	0.230887	0.221713	0.230887	0.221713	0.192661	0.192661	0.192661	0.204893	0.180428	0.175841	0.180428	0.180428	0.175841	0.181957	0.180428	0.180428	0.180428	0.180428	0.180428	0.180428	0.175841	0.217125	0.217125	0.188361	0.185714	0.155963	0.165138	0.165138	0.165138	0.155963	0.152905	0.0703364	0.152905	0.152905	0.152905	0
ZFMK-TIS-19423|Stenotaenia_linearis|DE_NW_Euskirchen_Gilsdorf|	0.18997	0.196049	0.196049	0.196049	0.196049	0.18541	0.18541	0.18541	0.197568	0.194529	0.18693	0.194529	0.194529	0.18693	0.196049	0.194529	0.18845	0.194529	0.194529	0.18845	0.194529	0.191489	0.202128	0.202128	0.165906	0.175355	0.0136778	0.159574	0.159574	0.159574	0.0136778	0.164134	0.155015	0.164134	0.164134	0.164134	0.16055	0.16055
ZFMK-TIS-2538216|Stenotaenia_linearis|DE_SN_Dresden_Gruna|	0.202128	0.215805	0.206687	0.215805	0.206687	0.196049	0.196049	0.196049	0.205167	0.191489	0.194529	0.191489	0.191489	0.196049	0.193009	0.191489	0.196049	0.191489	0.191489	0.196049	0.191489	0.194529	0.211246	0.211246	0.187215	0.194313	0.167173	0	0	0	0.167173	0.0927052	0.148936	0.0927052	0.0927052	0.0927052	0.165138	0.165138	0.159574
ZFMK-TIS-1645|Stenotaenia_linearis|DE_SN_Zwickau_Brueckeberg|	0.202128	0.215805	0.206687	0.215805	0.206687	0.196049	0.196049	0.196049	0.205167	0.191489	0.194529	0.191489	0.191489	0.196049	0.193009	0.191489	0.196049	0.191489	0.191489	0.196049	0.191489	0.194529	0.211246	0.211246	0.187215	0.194313	0.167173	0	0	0	0.167173	0.0927052	0.148936	0.0927052	0.0927052	0.0927052	0.165138	0.165138	0.159574	0
GBOL12266|Stenotaenia_linearis|DE_NW_Bochum_Tippelsberg|658	0.202128	0.215805	0.206687	0.215805	0.206687	0.196049	0.196049	0.196049	0.205167	0.191489	0.194529	0.191489	0.191489	0.196049	0.193009	0.191489	0.196049	0.191489	0.191489	0.196049	0.191489	0.194529	0.211246	0.211246	0.187215	0.194313	0.167173	0	0	0	0.167173	0.0927052	0.148936	0.0927052	0.0927052	0.0927052	0.165138	0.165138	0.159574	0	0
GBMYR540-15|GBOL12450|Stenotaenia_linearis|COI-5P	0.182371	0.200608	0.197568	0.200608	0.197568	0.18845	0.18845	0.18845	0.18845	0.182371	0.183891	0.182371	0.182371	0.18541	0.183891	0.182371	0.18541	0.182371	0.182371	0.18541	0.182371	0.182371	0.193009	0.193009	0.18417	0.175355	0.167173	0.0927052	0.0927052	0.0927052	0.167173	0	0.136778	0	0	0	0.152905	0.152905	0.164134	0.0927052	0.0927052	0.0927052
GBMYR511-15|GBOL12421|Stenotaenia_linearis|COI-5P_Unna	0.202247	0.215088	0.207063	0.215088	0.207063	0.197432	0.197432	0.197432	0.207063	0.192616	0.195827	0.192616	0.192616	0.197432	0.194222	0.192616	0.197432	0.192616	0.192616	0.197432	0.192616	0.195827	0.211878	0.211878	0.189711	0.194079	0.165329	0	0	0	0.165329	0.0866774	0.146067	0.0866774	0.0866774	0.0866774	0.162119	0.162119	0.157303	0	0	0	0.0866774
GBMYR221-15|GBOL11224|Stenotaenia_linearis|COI-5P_Kiesental	0.206687	0.229483	0.221884	0.229483	0.221884	0.193009	0.193009	0.193009	0.205167	0.180851	0.176292	0.180851	0.180851	0.176292	0.182371	0.180851	0.180851	0.180851	0.180851	0.180851	0.180851	0.176292	0.215805	0.215805	0.188737	0.186414	0.155015	0.165653	0.165653	0.165653	0.155015	0.153495	0.0714286	0.153495	0.153495	0.153495	0	0	0.159574	0.165653	0.165653	0.165653	0.153495	0.162119

## Sheet: Caption
Table. Estimates of Evolutionary Divergence between Sequences
The number of base differences per site from between sequences are shown. The analysis involved 45 nucleotide sequences. Codon positions included were 1st+2nd+3rd+Noncoding. All ambiguous positions were removed for each sequence pair. There were a total of 658 positions in the final dataset. Evolutionary analyses were conducted in MEGA6 [1].
1. Tamura K., Stecher G., Peterson D., Filipski A., and Kumar S. (2013). MEGA6: Molecular Evolutionary Genetics Analysis version 6.0. Molecular Biology and Evolution30: 2725-2729.
Disclaimer: Although utmost care has been taken to ensure the correctness of the caption, the caption text is provided "as is" without any warranty of any kind. Authors advise the user to carefully check the caption prior to its use for any purpose and report any errors or problems to the authors immediately (www.megasoftware.net). In no event shall the authors and their employers be liable for a…
